# Supplementary material for: The effects of onion consumption on treatment of metabolic, histologic, and inflammatory features of nonalcoholic fatty liver disease
Source: J Diabetes Metab Disord. 2016 Jul 22;15:25. doi: 10.1186/s40200-016-0248-4 (PMC4957858; doi:10.1186/s40200-016-0248-4)
Supplement: Additional file 1: — The raw data. (XLS 96 kb) [file 40200_2016_248_MOESM1_ESM.xls]

## Sheet: Glucose
	Glucose
	Rat Serum		Glucose			Rat Serum		Glucose
			OD	mg/dl				OD	mg/dl
	1	A 1	0.953	144.455		1	B 1	1.068	163.311
	2	A 2	0.985	149.702		2	B 2	0.604	87.2306
	3	A 3	0.905	136.585		3	B 3	0.843	126.419
	4	A 4	1.126	172.821		4	B 4	0.868	130.518
	5	A 5	0.89	134.125		5	B 5	1.6	250.542
	Cal: 180.2mg/dl		1.171	180.2
	CN:101(84-8-117)mg/dl		0.734	108.546
	CP:298(250-346)mg/dl		1.71	268.578
	Bla.		0.072	0
	Min			134.125		Min			87.2306
	Max			172.821		Max			250.542
	Mean			147.538		Mean			151.604
	SD			15.4379		SD			61.5399
	Rat Serum		Glucose			Rat Serum		Glucose
			OD	mg/dl				OD	mg/dl
	1	C 1	1.166	179.38		1	D 1	1.712	268.906
	2	C 2	1.021	155.605		2	D 2	0.914	138.06
	3	C 3	1.124	172.494		3	D 3	0.91	137.405
	4	C 4	1.309	202.827		4	D 4	1.029	156.917
	5	C 5	1.21	186.595		5	D 5	1.313	203.483
	Min			155.605		Min			137.405
	Max			202.827		Max			268.906
	Mean			179.38		Mean			180.954
	SD			17.4249		SD			56.0299
	Rat Serum		Glucose
			OD	mg/dl
	1	1	0.86	129.206
	2	2	1.239	191.35
	Min			129.206
	Max			191.35
	Mean			160.278
	SD			43.9422
	Glucose, Colorimetric Enzymatic, Parsazmun, Tehran, Iran.
	Intraassay CV%:
	Sensitivity: 1 mg/dl

## Sheet: TG
	TG
	Rat Serum		Triglyceridese			Rat Serum		Triglyceridese
			OD	mg/dl				OD	mg/dl
	1	A 1	0.389	104.108		1	B 1	0.645	212.448
	2	A 2	0.517	158.278		2	B 2	0.276	56.2859
	3	A 3	0.477	141.35		3	B 3	0.428	120.613
	4	A 4	0.597	192.134		4	B 4	0.366	94.3742
	5	A 5	0.397	107.493		5	B 5	0.416	115.534
	Cal: 129.5mg/dl		0.449	129.5
	CL: 98.1(78.5-118)mg/dl		0.382	101.145
	Bla.		0.143	0
	Min			104.108		Min			56.2859
	Max			192.134		Max			212.448
	Mean			140.673		Mean			119.851
	SD			36.7305		SD			57.6258
	Rat Serum		Triglyceridese			Rat Serum		Triglyceridese
			OD	mg/dl				OD	mg/dl
	1	C 1	0.539	167.588		1	D 1	0.407	111.725
	2	C 2	0.481	143.042		2	D 2	0.394	106.224
	3	C 3	0.526	162.087		3	D 3	0.483	143.889
	4	C 4	0.483	143.889		4	D 4	0.472	139.234
	5	C 5	0.546	170.551		5	D 5	0.427	120.19
	Min			143.042		Min			106.224
	Max			170.551		Max			143.889
	Mean			157.431		Mean			124.252
	SD			13.109		SD			16.647
	Rat Serum		Triglyceridese
			OD	mg/dl
	1	1	0.334	80.8317
	2	2	0.32	74.9069
	Min			74.9069
	Max			80.8317
	Mean			77.8693
	SD			4.18949
	Triglycerides, Colorimetric Enzymatic, Parsazmun, Tehran, Iran.
	Intraassay CV%:
	Sensitivity: 1 mg/dl

## Sheet: Chol
	Chole
	Rat Serum		Cholesterol			Rat Serum		Cholesterol
			OD	mg/dl				OD	mg/dl
	1	A 1	0.441	126.046		1	B 1	0.6	179.489
	2	A 2	0.521	152.936		2	B 2	0.397	111.257
	3	A 3	0.484	140.499		3	B 3	0.445	127.39
	4	A 4	0.553	163.692		4	B 4	0.4	112.265
	5	A 5	0.28	71.9302		5	B 5	0.401	112.601
	Cal:164.7mg/dl		0.556	164.7
	CL:175(151-200)mg/dl		0.568	168.733
	Bla.		0.066	0
	Min			71.9302		Min			111.257
	Max			163.692		Max			179.489
	Mean			131.021		Mean			128.6
	SD			35.8955		SD			29.2181
	Rat Serum		Cholesterol			Rat Serum		Cholesterol
			OD	mg/dl				OD	mg/dl
	1	C 1	0.616	184.867		1	D 1	0.513	150.247
	2	C 2	0.428	121.676		2	D 2	0.428	121.676
	3	C 3	0.563	167.053		3	D 3	0.395	110.584
	4	C 4	0.493	143.524		4	D 4	0.447	128.063
	5	C 5	0.404	113.609		5	D 5	0.377	104.534
	Min			113.609		Min			104.534
	Max			184.867		Max			150.247
	Mean			146.146		Mean			123.021
	SD			30.003		SD			17.7828
	Rat Serum		Cholesterol
			OD	mg/dl
	1	1	0.345	93.7782
	2	2	0.407	114.618
	Min			93.7782
	Max			114.618
	Mean			104.198
	SD			14.7358
	Cholesterol, Enzymatic Photometric , Parsazmun, Tehran, Iran.
	Intraassay CV%:
	Sensitivity: 3 mg/dl

## Sheet: HDL
	HDL
	Rat Serum		HDL				Rat Serum		HDL
			OD 1	OD 2	mg/dl				OD 1	OD 2	mg/dl
	1	A 1	0.023	0.204	38.5846		1	B 1	0.033	0.186	32.4462
	2	A 2	0.072	0.187	24.1154		2	B 2	0.013	0.204	40.7769
	3	A 3	0.065	0.163	20.3885		3	B 3	0.013	0.202	40.3385
	4	A 4	0.102	0.18	16.0038		4	B 4	0.011	0.19	38.1462
	5	A 5	0.067	0.082	2.19231		5	B 5	0.015	0.187	36.6115
	Cal: 57mg/dl		0.022	0.287	57
	CL: 50.8(40.6-61.0)		0.018	0.254	50.6423
	Bla.		0.004	0.009	-1.90152e-16
	Min				2.19231		Min				32.4462
	Max				38.5846		Max				40.7769
	Mean				20.2569		Mean				37.6638
	SD				13.1836		SD				3.36931
	Rat Serum		HDL				Rat Serum		HDL
			OD 1	OD 2	mg/dl				OD 1	OD 2	mg/dl
	1	C 1	0.098	0.181	17.1		1	D 1	0.011	0.262	53.9308
	2	C 2	0.048	0.21	34.4192		2	D 2	0.012	0.212	42.75
	3	C 3	0.076	0.19	23.8962		3	D 3	0.014	0.257	52.1769
	4	C 4	0.039	0.167	26.9654		4	D 4	0.015	0.241	48.45
	5	C 5	0.029	0.212	39.0231		5	D 5	0.016	0.291	59.1923
	Min				17.1		Min				42.75
	Max				39.0231		Max				59.1923
	Mean				28.2808		Mean				51.3
	SD				8.64642		SD				6.14824
	Rat Serum		HDL
			OD 1	OD 2	mg/dl
	1	1	0.012	0.255	52.1769
	2	2	0.012	0.237	48.2308
	Min				48.2308
	Max				52.1769
	Mean				50.2038
	SD				2.79035
	HDL, Enzymatic Photometric , Parsazmun, Tehran, Iran.
	Intraassay CV% :
	Sensitivity: 1 mg/dl

## Sheet: AST
	AST
	Rat Serum		AST						Rat Serum		AST
			OD 1	OD 2	OD 3	OD 4	mg/dl				OD 1	OD 2	OD 3	OD 4	mg/dl
	1	A 1	1.412	1.375	1.332	1.3	53.312		1	B 1	1.454	1.422	1.414	1.404	23.8
	2	A 2	2.106	2.132	2.106	2.085	9.996		2	B 2	0.878	0.843	0.816	0.789	42.364
	3	A 3	2.035	2.015	2.008	2.001	16.184		3	B 3	0.924	0.895	0.87	0.846	37.128
	4	A 4	2.607	2.615	2.6	2.57	17.612		4	B 4	0.789	0.778	0.772	0.771	8.568
	5	A 5	1.946	1.929	1.93	1.898	22.848		5	B 5	0.92	0.88	0.875	0.873	22.372
	Min						9.996		Min						8.568
	Max						53.312		Max						42.364
	Mean						23.9904		Mean						26.8464
	SD						17.0186		SD						13.322
	Rat Serum		AST						Rat Serum		AST
			OD 1	OD 2	OD 3	OD 4	mg/dl				OD 1	OD 2	OD 3	OD 4	mg/dl
	1	C 1	2.696	2.593	2.554	2.555	67.116		1	D 1	0.846	0.832	0.825	0.824	10.472
	2	C 2	1.719	1.713	1.712	1.683	17.136		2	D 2	1.005	0.946	0.895	0.859	69.496
	3	C 3	2.095	2.089	2.033	2	45.22		3	D 3	0.93	0.905	0.902	0.899	14.756
	4	C 4	1.54	1.501	1.476	1.442	46.648		4	D 4	1.122	1.091	1.053	1.022	47.6
	5	C 5	1.355	1.316	1.275	1.26	45.22		5	D 5	0.889	0.835	0.827	0.824	30.94
	Min						17.136		Min						10.472
	Max						67.116		Max						69.496
	Mean						44.268		Mean						34.6528
	SD						17.788		SD						24.3724
	Rat Serum		AST
			OD 1	OD 2	OD 3	OD 4	mg/dl
	1	1	1.07	1.028	0.983	0.946	59.024
	2	2	0.946	0.891	0.836	0.802	68.544
	Min						59.024
	Max						68.544
	Mean						63.784
	SD						6.73166
	ASAT (GOT), Optimized UV, Parsazmun, Tehran, Iran.
	Intraassay CV% :
	Sensitivity: 2 U/l

## Sheet: ALT
	ALT
	Rat Serum		ALT						Rat Serum		ALT
			OD 1	OD 2	OD 3	OD 4	mg/dl				OD 1	OD 2	OD 3	OD 4	mg/dl
	1	A 1	1.572	1.495	1.443	1.39	86.632		1	B 1	1.631	1.534	1.45	1.386	116.62
	2	A 2	2.31	2.287	2.295	2.294	7.616		2	B 2	1.013	0.987	0.964	0.946	31.892
	3	A 3	2.171	2.156	2.155	2.147	11.424		3	B 3	1.041	1	0.964	0.929	53.312
	4	A 4	2.824	2.789	2.817	2.785	18.564		4	B 4	0.963	0.841	0.757	0.746	103.292
	5	A 5	2.132	2.124	2.126	2.117	7.14		5	B 5	1.205	1.156	1.109	1.067	65.688
	Min						7.14		Min						31.892
	Max						86.632		Max						116.62
	Mean						26.2752		Mean						74.1608
	SD						34.0488		SD						35.1587
	Rat Serum		ALT						Rat Serum		ALT
			OD 1	OD 2	OD 3	OD 4	mg/dl				OD 1	OD 2	OD 3	OD 4	mg/dl
	1	C 1	2.885	2.883	2.857	2.857	13.328		1	D 1	1.164	1.114	1.064	1.014	71.4
	2	C 2	1.891	1.916	1.915	1.911	-9.52		2	D 2	1.174	1.144	1.118	1.091	39.508
	3	C 3	2.256	2.265	2.268	2.265	-4.284		3	D 3	1.276	1.24	1.202	1.167	51.884
	4	C 4	1.708	1.697	1.685	1.676	15.232		4	D 4	1.246	1.221	1.19	1.162	39.984
	5	C 5	1.668	1.546	1.479	1.406	124.712		5	D 5	1.044	0.899	0.811	0.805	113.764
	Min						-9.52		Min						39.508
	Max						124.712		Max						113.764
	Mean						27.8936		Mean						63.308
	SD						55.1848		SD						31.0332
	Rat Serum		ALT
			OD 1	OD 2	OD 3	OD 4	mg/dl
	1	1	1.21	1.187	1.167	1.147	29.988
	2	2	1.257	1.222	1.187	1.158	47.124
	Min						29.988
	Max						47.124
	Mean						38.556
	SD						12.117
	ALAT (GPT), Optimized UV, Parsazmun, Tehran, Iran.
	Intraassay CV% :
	Sensitivity: 4 U/l

## Sheet: ALP
	ALP
	Rat Serum		Alkaline phosphatase						Rat Serum		Alkaline phosphatase
			OD 1	OD 2	OD 3	OD 4	mg/dl				OD 1	OD 2	OD 3	OD 4	mg/dl
	1	A 1	1.581	1.687	1.782	1.886	420.442		1	B 1	1.621	1.736	1.872	2.019	548.643
	2	A 2	2.019	2.23	2.534	2.73	980.113		2	B 2	0.868	0.969	1.077	1.18	430.092
	3	A 3	2.124	2.441	2.754	3.075	1310.95		3	B 3	1.275	1.579	1.884	2.188	1258.57
	4	A 4	2.746	3.13	3.48	3.724	1348.17		4	B 4	1.231	1.628	2.009	2.398	1608.71
	5	A 5	2.443	2.693	2.944	3.154	980.113		5	B 5	1.229	1.484	1.75	1.989	1047.66
	Min						420.442		Min						430.092
	Max						1348.17		Max						1608.71
	Mean						1007.96		Mean						978.735
	SD						372.249		SD						491.405
	Rat Serum		Alkaline phosphatase						Rat Serum		Alkaline phosphatase
			OD 1	OD 2	OD 3	OD 4	mg/dl				OD 1	OD 2	OD 3	OD 4	mg/dl
	1	C 1	2.639	2.887	3.149	3.398	1046.28		1	D 1	1	1.127	1.262	1.399	550.022
	2	C 2	1.899	2.11	2.36	2.61	980.113		2	D 2	0.972	1.125	1.267	1.432	634.11
	3	C 3	1.89	1.956	2.03	2.106	297.756		3	D 3	0.985	1.178	1.441	1.582	822.965
	4	C 4	2.027	2.302	2.589	2.871	1163.45		4	D 4	1.036	1.24	1.455	1.698	912.567
	5	C 5	1.596	1.716	1.843	1.979	527.966		5	D 5	1.18	1.496	1.83	2.102	1270.98
	Min						297.756		Min						550.022
	Max						1163.45		Max						1270.98
	Mean						803.114		Mean						838.128
	SD						371.281		SD						281.85
	Rat Serum		Alkaline phosphatase
			OD 1	OD 2	OD 3	OD 4	mg/dl
	1	1	0.968	1.092	1.228	1.352	529.344
	2	2	0.869	0.943	1.029	1.123	350.139
	Min						350.139
	Max						529.344
	Mean						439.742
	SD						126.717
	Alkaline Phosphatase, Photometric Test, Parsazmun, Tehran, Iran.
	Intraassay CV% :
	Sensitivity: 3 U/L

## Sheet: GGT
	GGT
	Rat Serum		Gamma-GT				Rat Serum		Gamma-GT
			OD 1	OD 2	mg/dl				OD 1	OD 2	mg/dl
	1	A 1	2.087	2.103	4.632		1	B 1	2.082	2.089	2.0265
	2	A 2	2.455	2.464	2.6055		2	B 2	1.325	1.322	-0.8685
	3	A 3	2.27	2.289	5.5005		3	B 3	1.354	1.344	-2.895
	4	A 4	2.837	2.864	7.8165		4	B 4	1.362	1.36	-0.579
	5	A 5	2.704	2.697	-2.0265		5	B 5	1.546	1.549	0.8685
	Min				-2.0265		Min				-2.895
	Max				7.8165		Max				2.0265
	Mean				3.7056		Mean				-0.2895
	SD				3.70967		SD				1.86497
	Rat Serum		Gamma-GT				Rat Serum		Gamma-GT
			OD 1	OD 2	mg/dl				OD 1	OD 2	mg/dl
	1	C 1	2.938	3.009	20.5545		1	D 1	1.457	1.452	-1.4475
	2	C 2	2.24	2.256	4.632		2	D 2	1.458	1.464	1.737
	3	C 3	2.534	2.597	18.2385		3	D 3	1.435	1.438	0.8685
	4	C 4	2.182	2.191	2.6055		4	D 4	1.454	1.469	4.3425
	5	C 5	2.055	2.102	13.6065		5	D 5	1.414	1.414	0
	Min				2.6055		Min				-1.4475
	Max				20.5545		Max				4.3425
	Mean				11.9274		Mean				1.1001
	SD				8.01868		SD				2.16061
	Rat Serum		Gamma-GT
			OD 1	OD 2	mg/dl
	1	1	1.495	1.505	2.895
	2	2	1.453	1.453	0
	Min				0
	Max				2.895
	Mean				1.4475
	SD				2.04707
	Gamma-GT, Photometric Test, Parsazmun, Tehran, Iran.
	Intraassay CV% :
	Sensitivity: 2 U/L
